# Supplementary material for: Improving User Experience of Virtual Health Assistants: Scoping Review
Source: J Med Internet Res. 2021 Dec 21;23(12):e31737. doi: 10.2196/31737 (PMC8734926; doi:10.2196/31737)
Supplement: Multimedia Appendix 1 [file jmir_v23i12e31737_app1.xlsx]

## Sheet: Sheet1
Reference	Publication type (journal article/ conference paper)	Population (e.g. general population, specific health condition, cultural background)	Sample size (overall, split by groups if multiple groups)	Age (M, SD, range)	Gender (n, %)	Country and cultural background	Health domain (e.g. mental health, physical activity, diet)	Purpose and description of VA (briefly, what the VA does)	Name of VA (if present)	Wizard-of-Oz? (i.e. person pretending to be VA; yes/no)	Device (computer/ tablet/mobile phone/ headset)	Embodied? (i.e. virtual face with movement and expression; yes/no). Describe (e.g. unrealistic/ realistic human, non-human)	Output from VA (text/speech)	Input from participant (multiple choice/ text/speech)	Scripted? (were participants told exactly what to say? yes/no)	Duration of interaction (e.g. single session, daily for 6 weeks)	Experimental design (e.g. between-person/ within-person, number of conditions)	Experimental conditions (design characteristics being tested e.g. empathetic vs non-empathetic and description of conditions)	User experience outcomes	Results from formal statistical analyses (i.e. analyses indicating level of statistical significance)	Results from descriptive analyses (i.e. where no formal statistical analysis was conducted)	Additional Comments
